# Supplementary material for: Hydroxyketone Tyrosinase Inhibitors: Mechanism of Action, Applications and Perspectives in Depigmentation and Melanoma Therapy
Source: Molecules. 2025 Oct 14;30(20):4079. doi: 10.3390/molecules30204079 (PMC12566265; doi:10.3390/molecules30204079)
Supplement: Supplementary file 1 [file molecules-30-04079-s001.zip]

Archive with 1 entries (1 files):
- molecules-3871552-supplementary File S1.pdf
